# Supplementary material for: ﻿First records of two genera and thirteen species of Tabanidae (Diptera) from Honduras
Source: Zookeys. 2022 Jan 26;1084:27–42. doi: 10.3897/zookeys.1084.77038 (PMC8810656; doi:10.3897/zookeys.1084.77038)
Supplement: XML Treatment for Tabanus claripennis [file zookeys.1084.77038-treatment12.xml]

<!DOCTYPE tp:taxon-treatment
  PUBLIC "-//TaxonX//DTD Taxonomic Treatment Publishing DTD v0 20100105//EN" "tax-treatment-NSO.dtd">
<tp:taxon-treatment xmlns:tp="http://www.plazi.org/taxpub"><tp:treatment-meta><kwd-group><label>Taxon classification</label><kwd>
                  <named-content content-type="kingdom">Animalia</named-content>
                </kwd><kwd>
                  <named-content content-type="order">Diptera</named-content>
                </kwd><kwd>
                  <named-content content-type="family">Tabaninae</named-content>
                </kwd></kwd-group><mixed-citation publication-type="journal"><person-group><name><surname>Veroy</surname><given-names>Katerin</given-names></name><name><surname>Orozco</surname><given-names>Jesus</given-names></name><name><surname>Henriques</surname><given-names>Augusto L.</given-names></name></person-group><article-title>﻿First records of two genera and thirteen species of <tp:taxon-name><tp:taxon-name-part taxon-name-part-type="family">Tabanidae</tp:taxon-name-part></tp:taxon-name> (<tp:taxon-name><tp:taxon-name-part taxon-name-part-type="order">Diptera</tp:taxon-name-part></tp:taxon-name>) from Honduras</article-title><source>Zookeys</source><day>26</day><month>01</month><year>2022</year><volume>1084</volume><fpage>27</fpage><lpage>42</lpage><pub-id pub-id-type="doi">10.3897/zookeys.1084.77038</pub-id></mixed-citation></tp:treatment-meta><tp:nomenclature><label>﻿</label><tp:taxon-name>
                <tp:taxon-name-part taxon-name-part-type="genus" reg="Tabanus">Tabanus</tp:taxon-name-part>
                <tp:taxon-name-part taxon-name-part-type="species" reg="claripennis">claripennis</tp:taxon-name-part>
              </tp:taxon-name><tp:taxon-authority>(Bigot, 1892)</tp:taxon-authority><xref ref-type="fig" rid="F4">Figure 4E</xref></tp:nomenclature><tp:treatment-sec sec-type="distribution" id="SECID0EMOBG"><title>Distribution.</title><p>Previously known from the West Indies, Costa Rica to Paraguay, Brazil, Argentina, and Chile (<xref ref-type="bibr" rid="B9">Coscarón and Papavero 2009</xref>).</p></tp:treatment-sec><tp:treatment-sec sec-type="material" id="SECID0EWOBG"><title>Material examined.</title><p>Honduras: 7 ♀♀, Francisco Morazán, El Zamorano, EAP, <named-content xmlns:xlink="http://www.w3.org/1999/xlink" content-type="dwc:verbatimCoordinates" xlink:type="simple"><named-content content-type="geo-json" specific-use="{&#34;type&#34;:&#34;Point&#34;,&#34;coordinates&#34;:[-87.000000,14.016667]}" id="NCID0E6OBG" xlink:type="simple">14°01'N, 87°00'W</named-content></named-content>, 5–29.vii.2020, H-trap, R. Argueta leg.; EAPZ43.572. 1♂, Choluteca, 6.7 km SE Santa Ana de Yusguare, <named-content xmlns:xlink="http://www.w3.org/1999/xlink" content-type="dwc:verbatimCoordinates" xlink:type="simple"><named-content content-type="geo-json" specific-use="{&#34;type&#34;:&#34;Point&#34;,&#34;coordinates&#34;:[-87.077778,13.260278]}" id="NCID0EHPBG" xlink:type="simple">13°15'37"N, 87°04'40"W</named-content></named-content>, 8.ix.1999, R. Cave and J. Torres leg.; EAPZ43.570.</p></tp:treatment-sec><tp:treatment-sec><!--Section generated to contain objects referenced in tp:taxon-treatment.--><fig id="F4" position="float" orientation="portrait"><object-id xmlns:xlink="http://www.w3.org/1999/xlink" content-type="doi" xlink:type="simple">10.3897/zookeys.1084.77038.figure4</object-id><label>Figure 4.</label><caption><p>New records of <tp:taxon-name><tp:taxon-name-part taxon-name-part-type="family">Tabanidae</tp:taxon-name-part></tp:taxon-name> from Honduras <bold>A, B</bold><italic><tp:taxon-name><tp:taxon-name-part taxon-name-part-type="genus" reg="Dichelacera">Dichelacera</tp:taxon-name-part><tp:taxon-name-part taxon-name-part-type="species" reg="submarginata">submarginata</tp:taxon-name-part></tp:taxon-name></italic> Lutz (♀, ♂) <bold>C</bold><italic><tp:taxon-name><tp:taxon-name-part taxon-name-part-type="genus" reg="Philipotabanus">Philipotabanus</tp:taxon-name-part><tp:taxon-name-part taxon-name-part-type="species" reg="elviae">elviae</tp:taxon-name-part></tp:taxon-name></italic> (Fairchild) (♀) <bold>D</bold><italic><tp:taxon-name><tp:taxon-name-part taxon-name-part-type="genus" reg="Stypommisa">Stypommisa</tp:taxon-name-part><tp:taxon-name-part taxon-name-part-type="species" reg="changena">changena</tp:taxon-name-part></tp:taxon-name></italic> Fairchild (♂) <bold>E</bold><italic><tp:taxon-name><tp:taxon-name-part taxon-name-part-type="genus" reg="Tabanus">Tabanus</tp:taxon-name-part><tp:taxon-name-part taxon-name-part-type="species" reg="claripennis">claripennis</tp:taxon-name-part></tp:taxon-name></italic> (Bigot) (♀) <bold>F</bold><italic><tp:taxon-name><tp:taxon-name-part taxon-name-part-type="genus" reg="Tabanus">T.</tp:taxon-name-part><tp:taxon-name-part taxon-name-part-type="species" reg="nebulosus">nebulosus</tp:taxon-name-part></tp:taxon-name></italic> De Geer (♀). Scale bars: 2 mm.</p></caption><graphic xmlns:xlink="http://www.w3.org/1999/xlink" xlink:href="zookeys-1084-027-g004.jpg" position="float" orientation="portrait" xlink:type="simple" id="oo_638310.jpg"><uri content-type="original_file" xlink:type="simple">https://binary.pensoft.net/fig/638310</uri></graphic></fig></tp:treatment-sec><ref-list><ref id="B9"><mixed-citation xmlns:xlink="http://www.w3.org/1999/xlink" xlink:type="simple"><person-group><name name-style="western"><surname>Coscarón</surname><given-names>S</given-names></name><name name-style="western"><surname>Papavero</surname><given-names>N</given-names></name></person-group> (<year>2009</year>) <article-title>Catalogue of Neotropical <tp:taxon-name><tp:taxon-name-part taxon-name-part-type="order">Diptera</tp:taxon-name-part></tp:taxon-name>. <tp:taxon-name><tp:taxon-name-part taxon-name-part-type="family">Tabanidae</tp:taxon-name-part></tp:taxon-name>.</article-title><source>Neotropical <tp:taxon-name><tp:taxon-name-part taxon-name-part-type="order">Diptera</tp:taxon-name-part></tp:taxon-name></source><volume>16</volume>: <fpage>1</fpage>–<lpage>199</lpage>.</mixed-citation></ref></ref-list></tp:taxon-treatment>
